# Supplementary material for: Oral Nutritional Supplements Reduce Body Weight Loss after Gastrectomy in Patients with Gastric Cancer: A Systematic Review and Meta-Analysis of Randomized Controlled Trials
Source: Nutrients. 2023 Sep 10;15(18):3924. doi: 10.3390/nu15183924 (PMC10537263; doi:10.3390/nu15183924)
Supplement: Supplementary file 1 [file nutrients-15-03924-s001.zip]

Archive with 1 entries (1 files):
- nutrients-2546462-supplementary.pdf
